# Supplementary material for: Iodine Intake from Food and Iodized Salt as Related to Dietary Salt Consumption in the Italian Adult General Population
Source: Nutrients. 2021 Sep 30;13(10):3486. doi: 10.3390/nu13103486 (PMC8537510; doi:10.3390/nu13103486)
Supplement: Supplementary file 1 [file nutrients-13-03486-s001.zip]

Archive with 1 entries (1 files):
- nutrients-1393200-supplementary.pdf
